# Supplementary material for: Nanoporous Silicon with Graphene-like Coating for Pseudocapacitor Application
Source: Nanomaterials (Basel). 2022 Jun 26;12(13):2191. doi: 10.3390/nano12132191 (PMC9268749; doi:10.3390/nano12132191)
Supplement: Supplementary file 1 [file nanomaterials-12-02191-s001.zip]

Archive with 1 entries (1 files):
- nanomaterials-1786970-supplementary.pdf
